# Supplementary material for: Pharmacological Inhibition of Lysine-Specific Demethylase 1A Reduces Atherosclerotic Lesion Formation in Apolipoprotein E-Deficient Mice by a Mechanism Involving Decreased Oxidative Stress and Inflammation; Potential Implications in Human Atherosclerosis
Source: Antioxidants (Basel). 2022 Dec 1;11(12):2382. doi: 10.3390/antiox11122382 (PMC9774905; doi:10.3390/antiox11122382)
Supplement: Supplementary file 1 [file antioxidants-11-02382-s001.zip]

Archive with 2 entries (1 files):
- antioxidants-2046608-supplementary/
- antioxidants-2046608-supplementary/Supplementary Materials file_Antioxidants 2022_Revision.pdf
